# Supplementary material for: 2-Hydr­oxy-N′-[(E)-(3-hydr­oxy-2-naphth­yl)methyl­ene]benzohydrazide
Source: Acta Crystallogr Sect E Struct Rep Online. 2009 Jan 8;65(Pt 2):o262. doi: 10.1107/S1600536808044073 (PMC2968222; doi:10.1107/S1600536808044073)
Supplement: Supplementary file 2 [file e-65-0o262-Isup2.hkl]

# 
# h,k,l, Fc-squared, Fo-squared, sigma(Fo-squared) and status flag 
# 
data_I
_shelx_title ' 081211d in Pna2(1)' 
_shelx_refln_list_code          4 
_shelx_F_calc_maximum      131.98 
_exptl_crystal_F_000       640.00 
_reflns_d_resolution_high  0.8406 
 
loop_ 
 _symmetry_equiv_pos_as_xyz 
 'x, y, z' 
 '-x, -y, z+1/2' 
 'x+1/2, -y+1/2, z' 
 '-x+1/2, y+1/2, z+1/2' 
 
_cell_length_a    21.1236 
_cell_length_b    11.6212 
_cell_length_c     5.9826 
_cell_angle_alpha  90.000 
_cell_angle_beta   90.000 
_cell_angle_gamma  90.000 
 
_shelx_F_squared_multiplier     1.000 
 
loop_ 
 _refln_index_h 
 _refln_index_k 
 _refln_index_l 
 _refln_F_squared_calc 
 _refln_F_squared_meas 
 _refln_F_squared_sigma 
 _refln_observed_status 
   2   0   0     4741.36     4882.47     41.90 o 
   4   0   0     2494.24     2486.14     25.05 o 
   6   0   0     1215.13     1181.07     17.25 o 
   8   0   0      197.20      190.54      8.09 o 
  10   0   0      486.56      448.74     12.90 o 
  12   0   0        0.34        0.17      5.84 o 
  14   0   0       99.47      115.72     15.95 o 
  16   0   0        8.96        0.47      6.23 o 
  18   0   0       26.60       25.70      8.53 o 
  20   0   0        0.06        3.12      8.87 o 
  22   0   0       10.81       -9.33     12.09 o 
   1   1   0     2496.08     2451.41     41.17 o 
   2   1   0      124.76      129.46      3.29 o 
   3   1   0       82.53       75.85      3.19 o 
   4   1   0     4355.99     4305.22     24.47 o 
   5   1   0     4022.04     3994.34     26.85 o 
   6   1   0      399.39      412.73      6.99 o 
   7   1   0      127.39      120.57      4.61 o 
   8   1   0      150.38      141.80      5.07 o 
   9   1   0      559.66      538.29     18.14 o 
  10   1   0       15.44       17.24      3.71 o 
  11   1   0      124.23      115.31      5.83 o 
  12   1   0      534.41      530.34     10.75 o 
  13   1   0      300.05      327.08      9.04 o 
  14   1   0       67.58       75.24      6.58 o 
  15   1   0       55.58       59.16      6.34 o 
  16   1   0      103.80      115.65      8.21 o 
  17   1   0       14.15       14.20      5.33 o 
  18   1   0        0.29       -0.71      4.83 o 
  19   1   0        4.13        1.45      4.84 o 
  20   1   0        1.11       -5.54      4.63 o 
  21   1   0        6.00       -2.58      6.09 o 
  22   1   0        0.93       -0.32      8.14 o 
  23   1   0        0.57       -0.57      8.95 o 
  24   1   0        6.63       -5.24     13.28 o 
   0   2   0     6456.00     6287.21     52.49 o 
   1   2   0     3349.02     3153.67     57.94 o 
   2   2   0     7095.18     6991.81    186.25 o 
   3   2   0      316.57      318.86      7.59 o 
   4   2   0     7131.01     6991.33     83.33 o 
   5   2   0      475.13      471.78      8.73 o 
   6   2   0       28.77       29.62      3.42 o 
   7   2   0      360.43      374.12      8.64 o 
   8   2   0       10.61        4.45      3.36 o 
   9   2   0       39.31       42.28      5.15 o 
  10   2   0       96.25      100.48      7.36 o 
  11   2   0      297.58      292.25     11.66 o 
  12   2   0      680.24      678.57     12.25 o 
  13   2   0      335.25      346.37      9.36 o 
  14   2   0       13.96       14.97      4.58 o 
  15   2   0       27.51       24.82      5.10 o 
  16   2   0      136.33      151.93     12.99 o 
  17   2   0        9.70        7.30      4.95 o 
  18   2   0        2.61        7.92      5.19 o 
  19   2   0       57.93       54.34      8.52 o 
  20   2   0        9.85       -2.10      7.85 o 
  21   2   0        0.00       -6.36      7.37 o 
  22   2   0       15.15        8.45      8.82 o 
  23   2   0       11.28       12.21     10.09 o 
  24   2   0        7.37       11.26     10.51 o 
   1   3   0      896.67      865.14     20.72 o 
   2   3   0      109.58      106.40      4.19 o 
   3   3   0       73.93       75.12      5.57 o 
   4   3   0      702.88      669.87      8.94 o 
   5   3   0      953.46      961.70     13.64 o 
   6   3   0     1322.48     1269.47     16.40 o 
   7   3   0      358.12      351.92      7.33 o 
   8   3   0       93.98       82.60      4.53 o 
   9   3   0      843.44      831.15     14.87 o 
  10   3   0     1231.83     1254.74     19.17 o 
  11   3   0      162.75      162.53      7.66 o 
  12   3   0       33.94       43.34      6.16 o 
  13   3   0      332.92      345.27     11.33 o 
  14   3   0      128.44      164.53     10.85 o 
  15   3   0       30.06       33.65      8.99 o 
  16   3   0      200.61      209.61     10.46 o 
  17   3   0       13.01       10.72      6.33 o 
  18   3   0       81.47       83.42      9.74 o 
  19   3   0        1.61        4.25      8.39 o 
  20   3   0        1.01       -6.49     13.19 o 
  21   3   0        0.47       -1.13     15.18 o 
  22   3   0        0.05       -8.58     11.95 o 
  23   3   0       10.16       17.23     17.35 o 
  24   3   0        0.01      -12.28     14.35 o 
   0   4   0       47.89       57.62      6.09 o 
   1   4   0      418.67      409.13      7.63 o 
   2   4   0      106.75      103.59      4.48 o 
   3   4   0        5.86        2.36      2.63 o 
   4   4   0      334.25      344.12      9.87 o 
   5   4   0        2.60        1.95      2.67 o 
   6   4   0     1225.24     1236.74     17.35 o 
   7   4   0        1.64        1.19      4.55 o 
   8   4   0       39.30       38.62      5.44 o 
   9   4   0       14.15        9.62      4.42 o 
  10   4   0        7.69        8.75      3.66 o 
  11   4   0      382.03      393.20     11.47 o 
  12   4   0        7.76        6.15      5.04 o 
  13   4   0      392.47      404.72     12.52 o 
  14   4   0      169.01      182.38     20.54 o 
  15   4   0        4.60        1.42      5.51 o 
  16   4   0      769.92      810.17     19.35 o 
  17   4   0       19.63       22.25      9.74 o 
  18   4   0       45.92       62.80     17.28 o 
  19   4   0        2.78       -1.45      8.54 o 
  20   4   0        7.92        9.17      9.32 o 
  21   4   0       39.74       37.48     11.29 o 
  22   4   0       15.78        0.67     22.13 o 
  23   4   0       26.28       30.88     11.49 o 
  24   4   0        1.10       -4.78      8.61 o 
   1   5   0      178.96      156.56      5.58 o 
   2   5   0      332.89      352.17      7.89 o 
   3   5   0      737.66      719.76     13.15 o 
   4   5   0     1010.77     1048.13     19.81 o 
   5   5   0       42.63       53.60      4.93 o 
   6   5   0      147.10      139.16      5.80 o 
   7   5   0      323.05      320.72      7.92 o 
   8   5   0       55.07       64.88      5.28 o 
   9   5   0      288.27      263.56      9.59 o 
  10   5   0        7.75        6.83      3.80 o 
  11   5   0        4.64        3.20      4.58 o 
  12   5   0       56.85       52.05      7.49 o 
  13   5   0       24.66       27.58      6.53 o 
  14   5   0       26.85       25.67      7.14 o 
  15   5   0      196.75      226.59     16.59 o 
  16   5   0      228.45      254.37     36.75 o 
  17   5   0        3.45       -1.16      8.27 o 
  18   5   0        1.19        8.46      9.10 o 
  19   5   0        5.75        4.57      8.67 o 
  20   5   0       11.19       10.42      9.30 o 
  21   5   0        0.00        1.90      9.51 o 
  22   5   0        1.91       -6.04     13.01 o 
  23   5   0        7.90        2.50     15.44 o 
   0   6   0       33.27       32.22      6.32 o 
   1   6   0      565.90      569.07     10.69 o 
   2   6   0      371.59      360.74      8.71 o 
   3   6   0     2112.50     2173.68     22.13 o 
   4   6   0       33.75       37.54      4.65 o 
   5   6   0      383.10      355.70      8.72 o 
   6   6   0       89.58       93.43      8.36 o 
   7   6   0       17.60       21.09      4.35 o 
   8   6   0      159.05      164.06      6.65 o 
   9   6   0       16.46       13.65      4.31 o 
  10   6   0      221.42      223.47      9.90 o 
  11   6   0       26.88       40.56      5.85 o 
  12   6   0       59.79       65.07      8.50 o 
  13   6   0        0.51      -11.38      7.59 o 
  14   6   0        0.04       -3.20     16.51 o 
  15   6   0       34.69       49.96     12.04 o 
  16   6   0       28.92       39.51     11.47 o 
  17   6   0        4.14       -4.24      8.52 o 
  18   6   0      134.44      163.28     17.78 o 
  19   6   0        0.11        3.35      9.51 o 
  20   6   0       39.86       63.65     13.56 o 
  21   6   0        3.73       -1.73     15.44 o 
  22   6   0        0.01       -6.70      9.48 o 
   1   7   0       56.90       64.46      5.98 o 
   2   7   0        7.25        7.03      3.71 o 
   3   7   0       48.76       76.75      6.34 o 
   4   7   0        0.00        2.95      3.82 o 
   5   7   0      238.38      260.43      8.22 o 
   6   7   0        6.06        1.08      3.78 o 
   7   7   0       56.86       62.66      6.17 o 
   8   7   0      548.46      536.88     11.76 o 
   9   7   0      446.83      423.61     10.71 o 
  10   7   0      102.28       94.68      9.55 o 
  11   7   0       24.77       15.54      9.40 o 
  12   7   0       34.14       37.01     11.42 o 
  13   7   0      118.51      128.81     15.23 o 
  14   7   0       31.94       37.93     11.40 o 
  15   7   0        8.40        0.73      8.53 o 
  16   7   0       11.74       14.33     10.11 o 
  17   7   0        5.46       -0.18      9.39 o 
  18   7   0       10.01        2.60      9.77 o 
  19   7   0       10.06       -3.93     11.78 o 
  20   7   0        4.95      -10.09      9.00 o 
  21   7   0        0.31        7.62     10.28 o 
   0   8   0      178.10      160.38     10.30 o 
   1   8   0       44.24       52.66      9.27 o 
   2   8   0      129.18      142.03      8.52 o 
   3   8   0       28.09       34.58      5.61 o 
   4   8   0        0.37       -0.61      4.27 o 
   5   8   0      359.93      346.40     10.22 o 
   6   8   0        5.48       13.31      4.90 o 
   7   8   0      713.99      707.56     14.49 o 
   8   8   0      147.96      144.12     18.98 o 
   9   8   0      281.11      251.20     19.15 o 
  10   8   0      127.52      125.51     15.15 o 
  11   8   0      132.26      150.20     16.45 o 
  12   8   0        1.34        0.35      8.24 o 
  13   8   0      135.94      106.93     52.49 o 
  14   8   0       24.69       13.54      8.47 o 
  15   8   0        9.28        8.70      8.85 o 
  16   8   0        0.09       -1.53      9.85 o 
  17   8   0        4.09       14.63     20.05 o 
  18   8   0        5.41       -2.54     10.52 o 
  19   8   0        0.19       -6.03      8.63 o 
  20   8   0       26.86       35.85     13.60 o 
   1   9   0        0.05       -2.72      4.33 o 
   2   9   0        0.56       -2.22      4.45 o 
   3   9   0        3.19       -3.39      4.69 o 
   4   9   0        0.13       -3.31      4.63 o 
   5   9   0      123.79      129.28      9.15 o 
   6   9   0       64.55       78.41      9.48 o 
   7   9   0      375.60      372.94     16.04 o 
   8   9   0      282.24      263.85     16.07 o 
   9   9   0        6.29        8.04     11.92 o 
  10   9   0       80.76      108.44     15.21 o 
  11   9   0      357.78      353.55     18.88 o 
  12   9   0        4.46       -6.18      8.23 o 
  13   9   0       34.81       29.10     15.93 o 
  14   9   0        2.78        1.45     16.00 o 
  15   9   0        9.10        0.42      8.07 o 
  16   9   0       12.83        2.61      5.98 o 
  17   9   0       15.73        2.73      7.53 o 
  18   9   0        7.70       -0.10      6.88 o 
  19   9   0       38.68        9.22      9.63 o 
   0  10   0       14.34       26.69     14.27 o 
   1  10   0       63.45       62.30      7.81 o 
   2  10   0      110.18      139.52      9.99 o 
   3  10   0      172.07      199.45     11.19 o 
   4  10   0      147.51      170.40     12.70 o 
   5  10   0        4.38       12.49      7.10 o 
   6  10   0        7.15       -1.83      8.15 o 
   7  10   0        3.88        3.82     14.78 o 
   8  10   0       93.93      102.75     17.71 o 
   9  10   0        0.20      -11.41      8.22 o 
  10  10   0       66.66       55.72     19.90 o 
  11  10   0        0.15        2.16      8.76 o 
  12  10   0       13.55        7.34      8.52 o 
  13  10   0        0.26       -1.36      7.76 o 
  14  10   0        0.31        0.98      8.75 o 
  15  10   0        9.38        6.47     10.51 o 
  16  10   0        1.68        3.51      8.64 o 
  17  10   0        7.08        2.30      6.79 o 
   1  11   0        3.76        2.02      5.64 o 
   2  11   0       16.91        6.93      7.14 o 
   3  11   0       44.11       42.87      9.19 o 
   4  11   0      102.94      117.84     34.36 o 
   5  11   0        6.84        1.31      8.31 o 
   6  11   0       28.56       29.09     10.33 o 
   7  11   0        4.27       -9.21      8.11 o 
   8  11   0        7.36       19.62     10.58 o 
   9  11   0       12.85       19.32     10.69 o 
  10  11   0        0.91        3.57      9.01 o 
  11  11   0        2.41       -5.31      8.54 o 
  12  11   0        1.23        3.47      9.36 o 
  13  11   0        1.52       -5.19      8.33 o 
  14  11   0        2.63       10.66      9.06 o 
  15  11   0       10.04       -1.27      7.83 o 
   0  12   0        7.13       11.31     12.60 o 
   1  12   0      113.15      120.77     12.05 o 
   2  12   0       23.77       24.22     15.52 o 
   3  12   0       82.73       90.36     16.49 o 
   4  12   0        0.07       -2.18      8.80 o 
   5  12   0       65.09       83.29     20.42 o 
   6  12   0        1.13       -2.00      9.15 o 
   7  12   0       97.72      133.33     23.10 o 
   8  12   0       27.36       29.21     11.66 o 
   9  12   0       18.99        2.56      9.62 o 
  10  12   0        0.59       -3.55      8.58 o 
  11  12   0        0.08       -6.26     10.48 o 
  12  12   0        0.10        4.34     10.34 o 
   1  13   0        0.17       -9.82     10.82 o 
   2  13   0        0.13       -0.53     12.48 o 
   3  13   0        5.83       10.73     12.36 o 
   4  13   0        1.47       -0.78      9.07 o 
   5  13   0        5.66        0.84     10.04 o 
   6  13   0        1.08       -4.99      9.44 o 
   7  13   0        0.12       -0.06     10.30 o 
   8  13   0        9.36       -7.24     17.80 o 
   2   0   1      431.77      432.64     11.57 o 
   4   0   1     9183.55     9081.67    154.07 o 
   6   0   1     4688.43     4593.14     58.32 o 
   8   0   1      340.02      333.86      7.23 o 
  10   0   1      237.76      241.99      7.00 o 
  12   0   1      185.14      195.18      9.08 o 
  14   0   1      115.00      127.40      7.89 o 
  16   0   1       87.78      101.05      8.00 o 
  18   0   1      192.71      183.82      8.98 o 
  20   0   1      275.44      270.91     15.86 o 
  22   0   1       84.04       39.13     24.63 o 
  24   0   1       66.63       82.88     14.52 o 
   0   1   1     6588.44     6605.79    188.21 o 
   1   1   1      877.13      870.44      9.07 o 
   2   1   1      719.00      707.51      8.23 o 
   3   1   1     4608.71     4631.07     28.02 o 
   4   1   1     9286.72     9239.59     71.23 o 
   5   1   1    17419.43    17550.89    130.92 o 
   6   1   1     1116.00     1115.24     10.56 o 
   7   1   1      243.59      231.63      4.17 o 
   8   1   1      926.65      888.58      9.45 o 
   9   1   1       56.53       67.90      3.73 o 
  10   1   1      114.44      111.03      4.69 o 
  11   1   1      139.97      143.55      4.94 o 
  12   1   1       33.72       32.85      3.28 o 
  13   1   1       20.42       17.83      3.04 o 
  14   1   1       96.00      108.90      5.20 o 
  15   1   1       47.54       54.01      4.39 o 
  16   1   1      101.96      114.91      5.87 o 
  17   1   1       96.75      132.10      7.02 o 
  18   1   1       20.98       20.12      5.03 o 
  19   1   1       17.51       12.33      5.28 o 
  20   1   1        4.47        1.34      4.90 o 
  21   1   1       38.97       57.14     10.72 o 
  22   1   1       16.16       10.78     10.62 o 
  23   1   1      155.48      169.23     14.86 o 
  24   1   1       26.99        7.60      8.71 o 
   1   2   1     1458.93     1445.32      9.54 o 
   2   2   1      830.85      817.57      9.02 o 
   3   2   1     1299.64     1268.13     17.67 o 
   4   2   1     5356.07     5279.08     42.24 o 
   5   2   1     7980.01     8043.33     47.13 o 
   6   2   1     1933.95     1934.63     22.67 o 
   7   2   1       80.16       81.44      3.73 o 
   8   2   1      336.72      327.54      6.57 o 
   9   2   1      505.83      523.42      6.59 o 
  10   2   1      391.54      384.67      6.01 o 
  11   2   1      411.36      405.79      6.81 o 
  12   2   1      217.36      220.75      5.50 o 
  13   2   1      201.63      213.21      5.76 o 
  14   2   1       53.43       60.32      4.73 o 
  15   2   1       56.69       56.76      5.54 o 
  16   2   1       79.87       85.39      7.16 o 
  17   2   1       40.96       43.27      7.19 o 
  18   2   1       22.15       22.74      6.44 o 
  19   2   1       33.67       31.49      6.28 o 
  20   2   1        4.74        4.13      6.24 o 
  21   2   1       17.67       12.37      6.21 o 
  22   2   1        7.49       14.64      6.18 o 
  23   2   1       22.06       26.40     10.87 o 
  24   2   1       57.29       66.25     13.99 o 
   0   3   1     4822.39     4708.32     31.59 o 
   1   3   1      715.46      693.27      7.15 o 
   2   3   1     1048.11     1030.07      7.83 o 
   3   3   1      291.48      279.10      3.94 o 
   4   3   1      121.69      130.44      3.38 o 
   5   3   1     1441.56     1437.11     15.92 o 
   6   3   1      433.08      413.84      5.99 o 
   7   3   1      456.42      448.37      6.64 o 
   8   3   1     2317.24     2404.22     26.35 o 
   9   3   1      384.25      387.91      6.60 o 
  10   3   1      882.89      902.36     11.83 o 
  11   3   1      325.45      322.31      6.60 o 
  12   3   1      942.26      963.22     11.63 o 
  13   3   1       15.94       14.23      3.93 o 
  14   3   1       31.77       40.67      4.92 o 
  15   3   1        4.38        1.76      4.57 o 
  16   3   1        0.24       -0.88      4.46 o 
  17   3   1       24.52       16.33      5.56 o 
  18   3   1       36.30       29.31      6.53 o 
  19   3   1       13.17        5.05      5.39 o 
  20   3   1        1.98       -1.38      4.99 o 
  21   3   1        1.62       -0.37      5.48 o 
  22   3   1        3.02       -4.15      6.07 o 
  23   3   1        0.97       -1.93      6.30 o 
  24   3   1        2.29        6.40     11.30 o 
   1   4   1      472.96      462.60      6.85 o 
   2   4   1      836.41      872.57      8.70 o 
   3   4   1      475.58      462.91      5.61 o 
   4   4   1      512.19      473.75      5.54 o 
   5   4   1        6.63        8.92      1.93 o 
   6   4   1      650.28      653.43      8.40 o 
   7   4   1      893.86      891.64     12.72 o 
   8   4   1      128.20      140.39      3.60 o 
   9   4   1       11.57       11.87      3.08 o 
  10   4   1       68.75       84.45      5.10 o 
  11   4   1      694.02      702.37      9.76 o 
  12   4   1       27.08       25.32      4.44 o 
  13   4   1      150.06      159.71      7.26 o 
  14   4   1       96.94      106.79     10.19 o 
  15   4   1       18.84       24.71      7.11 o 
  16   4   1       13.93       15.61      5.58 o 
  17   4   1        4.51        6.94      5.29 o 
  18   4   1       16.74       14.95      5.53 o 
  19   4   1        1.67       -3.05      4.77 o 
  20   4   1       14.30       22.11      7.24 o 
  21   4   1        0.77       -7.19      5.85 o 
  22   4   1       22.61       21.90      7.50 o 
  23   4   1        0.12       -2.35      6.39 o 
   0   5   1     2704.34     2732.33     24.04 o 
   1   5   1      506.23      518.98      6.99 o 
   2   5   1      428.98      432.02      7.58 o 
   3   5   1      200.28      188.52      4.30 o 
   4   5   1      643.02      648.91      7.35 o 
   5   5   1      238.55      229.31      4.54 o 
   6   5   1      168.12      170.77      3.97 o 
   7   5   1      228.72      242.38      4.76 o 
   8   5   1      324.69      309.53      7.39 o 
   9   5   1      348.61      346.50      7.26 o 
  10   5   1       93.12       88.59      4.93 o 
  11   5   1      222.42      218.00      8.01 o 
  12   5   1       20.14       19.63      4.61 o 
  13   5   1       54.15       66.91      6.10 o 
  14   5   1       44.56       37.98      5.63 o 
  15   5   1       16.80       16.23      5.69 o 
  16   5   1       37.95       49.97      7.09 o 
  17   5   1       19.70       16.20      5.92 o 
  18   5   1       10.35        8.95      5.80 o 
  19   5   1       16.05        8.69      6.90 o 
  20   5   1       82.85       82.61     13.05 o 
  21   5   1       39.91       27.61      8.07 o 
  22   5   1        4.42       -8.22      6.25 o 
  23   5   1        8.94        4.59      7.10 o 
   1   6   1       44.50       62.48      3.74 o 
   2   6   1      438.87      474.86      6.95 o 
   3   6   1      457.28      452.15      6.81 o 
   4   6   1      524.32      555.79      8.20 o 
   5   6   1       17.14       11.55      2.69 o 
   6   6   1       53.91       53.73      3.58 o 
   7   6   1      175.07      190.98      4.63 o 
   8   6   1       95.98      110.24      7.31 o 
   9   6   1       90.04      142.96     11.87 o 
  10   6   1       10.12       14.64      4.83 o 
  11   6   1       12.08       12.73      5.08 o 
  12   6   1       43.05       50.28      6.46 o 
  13   6   1      162.73      176.85      8.14 o 
  14   6   1       23.84       23.83      5.76 o 
  15   6   1       22.34       28.02      6.34 o 
  16   6   1       16.91       12.56      5.71 o 
  17   6   1       67.41       72.15      9.27 o 
  18   6   1       29.59       27.23      7.59 o 
  19   6   1       35.15       18.03     11.14 o 
  20   6   1        7.85        0.00      6.43 o 
  21   6   1       13.96       17.31      7.68 o 
  22   6   1        4.31       11.79      7.37 o 
   0   7   1      118.78      137.85      6.96 o 
   1   7   1       34.12       45.17      3.74 o 
   2   7   1      152.31      148.42      5.59 o 
   3   7   1       45.32       49.99      3.93 o 
   4   7   1        5.09        1.33      2.56 o 
   5   7   1       15.07       19.01      3.18 o 
   6   7   1      198.80      205.39      5.94 o 
   7   7   1       33.18       34.63      4.96 o 
   8   7   1       59.34       70.89      5.96 o 
   9   7   1       15.61       14.16      4.40 o 
  10   7   1       96.22      103.95      7.73 o 
  11   7   1       87.88       86.30      8.80 o 
  12   7   1      266.80      249.09      8.50 o 
  13   7   1      173.46      176.79     14.55 o 
  14   7   1      115.90      132.27     12.10 o 
  15   7   1       39.31       40.64     12.46 o 
  16   7   1       86.05      101.09     19.14 o 
  17   7   1       32.81       34.46      9.32 o 
  18   7   1       25.81       10.19      8.99 o 
  19   7   1       20.40       13.95      8.01 o 
  20   7   1       13.75        6.41      7.21 o 
  21   7   1       10.66        7.68      7.66 o 
   1   8   1       36.29       47.04      4.30 o 
   2   8   1       70.31       87.02      5.04 o 
   3   8   1       33.10       33.04      3.95 o 
   4   8   1      117.76      128.14      6.35 o 
   5   8   1       50.06       58.45      5.77 o 
   6   8   1      271.98      261.15      8.09 o 
   7   8   1       40.04       51.57      5.96 o 
   8   8   1       52.32       44.98      5.85 o 
   9   8   1      372.54      370.86      9.82 o 
  10   8   1       32.53       30.10      5.46 o 
  11   8   1       48.79       53.20      7.16 o 
  12   8   1       26.39       29.48      6.46 o 
  13   8   1      149.18      147.05     13.49 o 
  14   8   1       66.34       96.83     22.38 o 
  15   8   1      147.76      187.73     15.75 o 
  16   8   1       62.18       66.76     14.01 o 
  17   8   1       17.23       14.40      7.95 o 
  18   8   1        4.56        1.38      6.07 o 
  19   8   1        0.04       -8.91      5.94 o 
  20   8   1        1.96       -2.14      6.25 o 
   0   9   1       83.10      103.84      8.34 o 
   1   9   1       33.91       38.78      4.47 o 
   2   9   1        5.07        1.95      3.44 o 
   3   9   1      190.34      183.34      6.47 o 
   4   9   1      125.58      148.73      8.26 o 
   5   9   1      164.51      199.09      9.25 o 
   6   9   1       31.15       33.31      5.64 o 
   7   9   1      172.41      192.44     15.53 o 
   8   9   1       10.70        6.45      4.81 o 
   9   9   1       99.06       86.95     10.15 o 
  10   9   1       13.01       12.37      5.62 o 
  11   9   1       60.64       54.07      8.66 o 
  12   9   1       17.87       14.35      6.73 o 
  13   9   1       33.40       25.64      8.06 o 
  14   9   1       53.53       41.49     16.24 o 
  15   9   1      115.60      167.81     22.21 o 
  16   9   1       35.09       30.39      7.33 o 
  17   9   1        3.00       -2.71      5.96 o 
  18   9   1        1.99        5.16      6.17 o 
   1  10   1       34.34       32.98      5.03 o 
   2  10   1       48.98       46.17      6.11 o 
   3  10   1       57.92       65.19      6.66 o 
   4  10   1      203.14      204.36      8.28 o 
   5  10   1       30.19       23.91      5.63 o 
   6  10   1       64.65       67.19      6.72 o 
   7  10   1       41.82       31.91      6.43 o 
   8  10   1       58.79       58.48      7.74 o 
   9  10   1        7.80        7.09      5.53 o 
  10  10   1       42.54       49.06      9.62 o 
  11  10   1       33.60       20.57      6.91 o 
  12  10   1       26.60       12.59      7.01 o 
  13  10   1       20.19        3.82      6.10 o 
  14  10   1       33.14       17.06      6.80 o 
  15  10   1       30.76       26.13     10.94 o 
  16  10   1       59.88       23.52      9.48 o 
   0  11   1      171.02      183.59     23.44 o 
   1  11   1      159.84      160.34      9.97 o 
   2  11   1       63.73       76.02      7.18 o 
   3  11   1      104.43      115.40      8.34 o 
   4  11   1       62.38       59.64      6.83 o 
   5  11   1        6.50        2.56      5.30 o 
   6  11   1       42.44       54.56      7.58 o 
   7  11   1        5.58        1.92      5.59 o 
   8  11   1        1.52       -1.22      6.82 o 
   9  11   1        0.00       -5.87      6.02 o 
  10  11   1        0.85       -7.68      5.86 o 
  11  11   1        6.23        5.13      6.87 o 
  12  11   1        1.89       -4.51      6.11 o 
  13  11   1        8.22        1.14      6.06 o 
  14  11   1        0.85       -0.11      5.81 o 
   1  12   1       26.47       23.14      7.06 o 
   2  12   1       18.94       15.38      6.99 o 
   3  12   1       38.62       41.76      8.37 o 
   4  12   1       29.24       23.73      6.68 o 
   5  12   1        0.12       -1.27      5.30 o 
   6  12   1        2.66        2.19      6.41 o 
   7  12   1       11.69       12.28      9.92 o 
   8  12   1        2.07       -8.03      5.70 o 
   9  12   1        8.81       -0.88      6.58 o 
  10  12   1        2.43       -1.89      6.56 o 
  11  12   1        2.37       -1.49      6.97 o 
   0  13   1       60.03       68.89     32.41 o 
   1  13   1        3.79        3.41      7.96 o 
   2  13   1       16.79       26.53      9.53 o 
   3  13   1        7.44        6.32     10.22 o 
   4  13   1       14.60       14.76     10.60 o 
   5  13   1       13.60        6.22      8.23 o 
   6  13   1        8.19       12.47      9.37 o 
   7  13   1       21.69       12.80      8.78 o 
   0   0   2      721.75      706.60     18.90 o 
   2   0   2     1489.59     1531.96     23.16 o 
   4   0   2      107.94      106.70      4.94 o 
   6   0   2      177.24      193.87      7.20 o 
   8   0   2      148.04      145.21      5.63 o 
  10   0   2      411.40      401.75     11.10 o 
  12   0   2       24.83       19.33      5.20 o 
  14   0   2       69.62       76.44      8.42 o 
  16   0   2        1.33        4.11     11.78 o 
  18   0   2      644.19      648.84     33.79 o 
  20   0   2      267.98      233.87     22.71 o 
  22   0   2      167.68      150.03     26.46 o 
  24   0   2       35.51       15.48     18.02 o 
   1   1   2        1.35       -1.86      2.41 o 
   2   1   2       93.96       95.75      3.71 o 
   3   1   2     1263.43     1246.98     13.38 o 
   4   1   2      536.39      563.51      6.50 o 
   5   1   2      318.13      326.89      5.06 o 
   6   1   2      525.32      533.69      7.54 o 
   7   1   2      294.51      315.99      5.13 o 
   8   1   2      723.35      745.25     11.68 o 
   9   1   2      237.84      258.18      5.11 o 
  10   1   2      681.53      672.50      9.78 o 
  11   1   2      327.20      327.61      6.12 o 
  12   1   2      114.37      126.55      5.33 o 
  13   1   2       28.04       36.85      4.08 o 
  14   1   2       41.63       41.56      5.73 o 
  15   1   2       35.37       34.55      5.84 o 
  16   1   2       43.16       35.36      6.07 o 
  17   1   2       78.34       83.97      7.57 o 
  18   1   2      161.27      181.76     14.23 o 
  19   1   2      141.59      133.12     12.96 o 
  20   1   2       62.95       80.27     14.88 o 
  21   1   2       74.11       75.01     11.29 o 
  22   1   2       13.45        6.63      7.89 o 
  23   1   2       17.98        9.12      8.40 o 
  24   1   2        5.27        8.49     12.24 o 
   0   2   2      451.27      444.96     12.18 o 
   1   2   2     1725.25     1739.13     12.40 o 
   2   2   2      484.78      436.47      6.68 o 
   3   2   2      360.30      360.04      6.74 o 
   4   2   2     1099.92     1030.12      8.68 o 
   5   2   2     1743.37     1716.29     24.28 o 
   6   2   2     1377.00     1414.92     13.20 o 
   7   2   2     1722.25     1782.40     18.74 o 
   8   2   2     2805.34     2893.06     41.77 o 
   9   2   2     1477.03     1506.91     17.71 o 
  10   2   2      758.45      774.96      8.49 o 
  11   2   2      254.42      250.87      5.29 o 
  12   2   2       37.85       48.87      5.21 o 
  13   2   2       74.87       95.50      7.18 o 
  14   2   2      105.21      113.22      7.85 o 
  15   2   2      197.53      200.85      8.46 o 
  16   2   2       79.54       84.84      7.80 o 
  17   2   2       32.42       30.48      6.04 o 
  18   2   2       86.34       91.69      9.16 o 
  19   2   2       47.00       48.90      8.10 o 
  20   2   2       29.64       21.62      8.60 o 
  21   2   2       27.03       23.40      8.73 o 
  22   2   2       12.49       21.44     14.15 o 
  23   2   2        0.97       -5.18      7.52 o 
   1   3   2        0.16       -2.78      1.85 o 
   2   3   2      145.35      157.72      4.16 o 
   3   3   2      223.47      208.47      4.46 o 
   4   3   2      142.46      138.81      5.18 o 
   5   3   2      466.82      484.09      9.08 o 
   6   3   2      119.13      125.11      7.13 o 
   7   3   2      247.40      242.43      7.18 o 
   8   3   2     1540.42     1540.95     20.25 o 
   9   3   2     1218.51     1260.69     21.22 o 
  10   3   2      680.23      594.51     17.02 o 
  11   3   2      282.55      270.10      8.75 o 
  12   3   2        4.13       -2.53      3.34 o 
  13   3   2       81.05       72.97      6.34 o 
  14   3   2        1.70       -3.00      3.92 o 
  15   3   2       20.21       19.41      5.36 o 
  16   3   2        1.66       -4.95      4.62 o 
  17   3   2        1.27       -1.92      4.86 o 
  18   3   2        2.42       -1.54      4.61 o 
  19   3   2       30.74       29.05      6.52 o 
  20   3   2       12.09       12.45      5.77 o 
  21   3   2        0.00       -5.75      6.06 o 
  22   3   2       19.94       11.64      7.90 o 
  23   3   2       19.18       12.39      8.23 o 
   0   4   2     1525.58     1520.14     16.78 o 
   1   4   2      190.75      191.61      5.11 o 
   2   4   2     1226.77     1212.11     10.84 o 
   3   4   2      548.04      570.32      7.43 o 
   4   4   2      732.23      714.94     13.46 o 
   5   4   2     1204.90     1173.52     17.41 o 
   6   4   2      195.09      201.08     10.58 o 
   7   4   2      533.26      536.30     10.60 o 
   8   4   2       15.91       15.83      4.10 o 
   9   4   2      703.10      725.56     14.01 o 
  10   4   2      406.31      400.80     10.11 o 
  11   4   2      179.87      189.86      9.24 o 
  12   4   2      171.01      180.99      9.19 o 
  13   4   2       80.91       88.70      6.96 o 
  14   4   2       76.11       83.67      7.55 o 
  15   4   2        0.07       -0.97      4.51 o 
  16   4   2       23.65       11.98      5.52 o 
  17   4   2       14.90       16.55      5.90 o 
  18   4   2        3.91       -7.11      4.74 o 
  19   4   2       21.70       15.87      5.66 o 
  20   4   2        1.10       -3.64      5.22 o 
  21   4   2       20.24        8.69      6.02 o 
  22   4   2       15.19       15.51      7.11 o 
   1   5   2      172.99      185.13      4.52 o 
   2   5   2      279.90      299.40      5.40 o 
   3   5   2      464.67      461.62      7.70 o 
   4   5   2      415.10      413.82      6.63 o 
   5   5   2       90.02      101.06      4.13 o 
   6   5   2       95.93      111.71      6.94 o 
   7   5   2      104.62      136.33      7.72 o 
   8   5   2       67.95       70.53      6.28 o 
   9   5   2       44.54       57.07      7.51 o 
  10   5   2       54.82       63.69      6.54 o 
  11   5   2       81.65       81.14     11.94 o 
  12   5   2       99.76      108.38      9.44 o 
  13   5   2       78.97       99.45      9.62 o 
  14   5   2      144.20      165.40     11.15 o 
  15   5   2       11.49        9.26      5.11 o 
  16   5   2       81.25       91.64      7.81 o 
  17   5   2       64.85       74.56      9.86 o 
  18   5   2       50.41       44.97      7.26 o 
  19   5   2       30.94       20.08      6.64 o 
  20   5   2        2.07        4.00      6.23 o 
  21   5   2        8.36        6.24      5.83 o 
  22   5   2        9.70        5.63      5.27 o 
   0   6   2      272.72      279.30      8.15 o 
   1   6   2       37.81       31.00      3.28 o 
   2   6   2      211.61      220.03      5.11 o 
   3   6   2      108.54      116.73      5.40 o 
   4   6   2        2.47       -0.62      2.35 o 
   5   6   2       14.03       11.44      3.71 o 
   6   6   2        0.30        5.10      3.55 o 
   7   6   2        2.64       -1.85      3.43 o 
   8   6   2       68.69       65.50      6.61 o 
   9   6   2       43.36       51.98      6.43 o 
  10   6   2      135.38      166.25     10.93 o 
  11   6   2       32.28       39.60      6.35 o 
  12   6   2      359.94      362.44     11.08 o 
  13   6   2        9.97       15.54      6.62 o 
  14   6   2       41.55       46.66      6.49 o 
  15   6   2      182.86      218.71     10.80 o 
  16   6   2       55.94       48.66      6.75 o 
  17   6   2       87.75      104.24     12.57 o 
  18   6   2       21.80       18.88      6.59 o 
  19   6   2       24.34       15.11      6.53 o 
  20   6   2        7.79        5.21      7.09 o 
  21   6   2       26.52       15.96      8.02 o 
   1   7   2       75.52       92.25      4.86 o 
   2   7   2       86.59       98.96      4.72 o 
   3   7   2        9.74        3.32      3.73 o 
   4   7   2       49.22       53.94      5.52 o 
   5   7   2       63.63       64.87      5.89 o 
   6   7   2        2.20       -0.73      3.62 o 
   7   7   2       57.87       49.94      5.65 o 
   8   7   2       57.54       68.54      7.65 o 
   9   7   2      166.01      195.25      9.35 o 
  10   7   2      415.35      409.80     10.59 o 
  11   7   2       80.50       99.85      8.62 o 
  12   7   2        9.63       11.63      5.79 o 
  13   7   2       19.94       11.73      5.88 o 
  14   7   2      104.85      104.85     11.57 o 
  15   7   2       12.65       13.12      5.34 o 
  16   7   2       51.68       38.38      7.44 o 
  17   7   2       21.20       19.33      6.61 o 
  18   7   2       18.96       11.49      9.78 o 
  19   7   2       19.04       16.28      7.77 o 
  20   7   2       17.25        4.34      6.75 o 
   0   8   2      116.87      144.73      9.21 o 
   1   8   2      159.35      170.57      5.57 o 
   2   8   2       16.42       21.93      4.67 o 
   3   8   2       53.05       68.48      6.28 o 
   4   8   2       42.19       43.30      5.69 o 
   5   8   2       41.02       36.90      5.44 o 
   6   8   2       17.72       25.52      5.34 o 
   7   8   2      133.97      152.99      9.59 o 
   8   8   2       31.44       27.18      5.58 o 
   9   8   2       57.36       55.46      7.18 o 
  10   8   2       65.11       89.08      7.35 o 
  11   8   2      465.96      472.58     13.80 o 
  12   8   2       14.77       23.33      5.56 o 
  13   8   2       13.80       10.30      5.17 o 
  14   8   2       48.85       46.39      7.44 o 
  15   8   2       96.80      104.58     15.29 o 
  16   8   2       14.87        8.61      6.22 o 
  17   8   2        6.82        0.98      7.13 o 
  18   8   2        0.55       -1.69      6.64 o 
  19   8   2       15.48       13.59      7.89 o 
   1   9   2       49.90       41.32      5.68 o 
   2   9   2        9.31        0.95      4.24 o 
   3   9   2       62.33       54.47      6.24 o 
   4   9   2       16.17        8.26      4.48 o 
   5   9   2       45.33       45.33      6.11 o 
   6   9   2       34.59       34.86      5.73 o 
   7   9   2      172.15      197.52     10.57 o 
   8   9   2       46.77       52.33      6.45 o 
   9   9   2      104.07      106.76      8.12 o 
  10   9   2      123.30      137.49     10.90 o 
  11   9   2      161.51      181.24     13.86 o 
  12   9   2       30.81       29.14      7.46 o 
  13   9   2       15.91        6.14      5.83 o 
  14   9   2       67.58       91.37     13.79 o 
  15   9   2       19.72       17.74      7.44 o 
  16   9   2       10.50        3.90      7.23 o 
  17   9   2        3.22       -9.22      6.56 o 
   0  10   2      104.43      122.85     19.86 o 
   1  10   2      350.86      318.69     12.24 o 
   2  10   2      106.89      113.69     10.16 o 
   3  10   2       62.44       77.92      7.16 o 
   4  10   2       20.34       22.40      5.38 o 
   5  10   2       16.74       17.86      5.29 o 
   6  10   2       17.07        9.94      5.10 o 
   7  10   2        7.87        1.17      4.70 o 
   8  10   2        2.57        4.13      4.95 o 
   9  10   2       13.96        1.38      4.80 o 
  10  10   2        8.98        8.33      5.54 o 
  11  10   2       11.00        4.32      5.69 o 
  12  10   2        9.71        4.22      5.44 o 
  13  10   2       11.67        8.58      6.39 o 
  14  10   2       46.38       28.98      7.87 o 
  15  10   2       31.84       20.41      7.78 o 
   1  11   2       75.77       87.50     10.57 o 
   2  11   2       17.95       21.22      6.96 o 
   3  11   2       93.12      103.37     12.23 o 
   4  11   2        0.38        3.32      5.86 o 
   5  11   2       61.24       71.04      7.37 o 
   6  11   2        3.44       -3.21      4.72 o 
   7  11   2       17.90        8.94      5.15 o 
   8  11   2        2.75       -5.29      5.10 o 
   9  11   2       17.08       11.85      5.83 o 
  10  11   2        8.23        3.43      5.38 o 
  11  11   2       12.14       14.41      6.82 o 
  12  11   2       12.85       13.85      7.32 o 
  13  11   2        7.22        1.65      6.61 o 
   0  12   2       18.49        8.78     10.01 o 
   1  12   2       39.19       46.05      8.98 o 
   2  12   2       14.80        0.80      7.84 o 
   3  12   2        4.52       -0.64      6.29 o 
   4  12   2        1.02        1.41      6.65 o 
   5  12   2       37.88       35.59      8.21 o 
   6  12   2       25.08       18.24      9.14 o 
   7  12   2        1.99       -3.94      6.39 o 
   8  12   2        2.53       -3.13      5.47 o 
   9  12   2        1.39        1.69      6.84 o 
  10  12   2       12.54       18.08      7.30 o 
   1  13   2        3.65       -5.91      7.01 o 
   2  13   2        0.49       -6.54      6.05 o 
   3  13   2       14.54       12.61      7.64 o 
   4  13   2       14.86       11.45      8.70 o 
   2   0   3     3258.01     3333.00     85.80 o 
   4   0   3      229.34      233.86      7.89 o 
   6   0   3      349.55      357.60      8.70 o 
   8   0   3      310.67      310.80      8.67 o 
  10   0   3      161.46      174.45     10.76 o 
  12   0   3       76.23       78.48     14.20 o 
  14   0   3      112.15       64.56     17.55 o 
  16   0   3      153.34      218.69     26.81 o 
  18   0   3       54.65       59.03     17.13 o 
  20   0   3        1.47       -6.13     12.15 o 
  22   0   3        5.59       -6.37     13.80 o 
   0   1   3     1308.24     1302.67     32.92 o 
   1   1   3     1249.49     1233.91     18.73 o 
   2   1   3      773.03      779.45     12.49 o 
   3   1   3      929.83     1006.41     13.85 o 
   4   1   3      554.95      560.78      7.83 o 
   5   1   3      137.58      138.24      4.91 o 
   6   1   3        1.66       -2.26      2.26 o 
   7   1   3       77.60       78.72      4.26 o 
   8   1   3       48.82       62.18      3.88 o 
   9   1   3      267.20      269.65      5.98 o 
  10   1   3      206.88      212.37      6.57 o 
  11   1   3      244.04      226.03      7.79 o 
  12   1   3        9.06        6.69      4.44 o 
  13   1   3      155.93      161.29     10.10 o 
  14   1   3      233.27      224.91     11.41 o 
  15   1   3      206.40      233.60     16.99 o 
  16   1   3      116.66      156.47     17.07 o 
  17   1   3       33.22       25.73     10.80 o 
  18   1   3       18.11        0.51      9.19 o 
  19   1   3       34.99       33.44     11.53 o 
  20   1   3        5.67        6.77      8.66 o 
  21   1   3       10.14       -2.29      8.90 o 
  22   1   3        3.60        5.77      9.32 o 
   1   2   3       93.88      105.38      5.67 o 
   2   2   3      472.03      454.03      9.28 o 
   3   2   3       72.05       78.42      6.09 o 
   4   2   3       55.76       67.23      5.40 o 
   5   2   3      171.47      155.96      5.11 o 
   6   2   3        0.04       -2.21      2.15 o 
   7   2   3      147.21      148.21      4.86 o 
   8   2   3       98.17      112.72      6.60 o 
   9   2   3       57.06       70.15      6.79 o 
  10   2   3      104.20      114.85     10.29 o 
  11   2   3       80.99       86.87      6.43 o 
  12   2   3       60.00       58.21      5.95 o 
  13   2   3      236.59      214.22      7.86 o 
  14   2   3      431.59      412.08     11.97 o 
  15   2   3       94.85      101.67     13.68 o 
  16   2   3       45.20       46.75      7.93 o 
  17   2   3       13.57        9.34      7.20 o 
  18   2   3       66.09       46.95     16.54 o 
  19   2   3       11.02       19.76     10.79 o 
  20   2   3       24.40       10.39      9.80 o 
  21   2   3        4.67       -8.18      9.76 o 
  22   2   3        8.30        4.13     11.17 o 
   0   3   3      299.09      292.89      7.86 o 
   1   3   3      110.06      113.35      4.32 o 
   2   3   3       20.97       28.68      3.36 o 
   3   3   3       57.73       71.11      5.12 o 
   4   3   3       94.08       87.60      4.65 o 
   5   3   3      224.48      222.94      8.91 o 
   6   3   3      317.78      302.37     11.71 o 
   7   3   3      156.17      149.41      8.85 o 
   8   3   3        8.43        6.41      4.10 o 
   9   3   3      182.58      177.59      7.51 o 
  10   3   3      101.58      110.63      7.79 o 
  11   3   3       63.13       70.83      7.98 o 
  12   3   3      113.19      152.40     10.14 o 
  13   3   3      300.06      296.74      9.31 o 
  14   3   3      200.92      200.00     12.15 o 
  15   3   3      296.50      300.59     10.58 o 
  16   3   3       96.42       96.55     11.35 o 
  17   3   3        6.50        0.86     11.00 o 
  18   3   3       37.75       26.97      6.94 o 
  19   3   3        5.30       -3.51      6.27 o 
  20   3   3       54.20       30.88     14.10 o 
  21   3   3       20.33        5.73      8.27 o 
  22   3   3        4.56       -9.45      6.30 o 
   1   4   3        3.83        1.31      2.85 o 
   2   4   3       69.57       74.14      4.89 o 
   3   4   3        3.33        0.22      2.59 o 
   4   4   3       72.62       82.00      6.25 o 
   5   4   3      128.42      146.62      8.47 o 
   6   4   3       13.67       13.28      4.22 o 
   7   4   3      140.03      161.96      8.01 o 
   8   4   3       93.01       93.83      9.21 o 
   9   4   3       53.04       72.62      6.78 o 
  10   4   3      543.81      542.30     12.50 o 
  11   4   3        2.36       -1.53      5.15 o 
  12   4   3       44.26       42.02      6.70 o 
  13   4   3      276.42      246.97      9.59 o 
  14   4   3      284.09      275.29      9.47 o 
  15   4   3       33.07       29.80      5.76 o 
  16   4   3       16.98       17.75      5.40 o 
  17   4   3       80.50       72.47      9.17 o 
  18   4   3       25.45       15.78      5.61 o 
  19   4   3       19.44       10.63      5.98 o 
  20   4   3       45.94       30.73     12.71 o 
  21   4   3       14.63        8.53      7.48 o 
   0   5   3      187.46      171.57     13.67 o 
   1   5   3      213.72      219.90      5.82 o 
   2   5   3      355.60      349.38      8.24 o 
   3   5   3      161.65      156.20      6.75 o 
   4   5   3       46.59       50.97      5.05 o 
   5   5   3      194.19      180.24      7.13 o 
   6   5   3      290.78      265.49      8.47 o 
   7   5   3       61.50       68.13      6.58 o 
   8   5   3       59.99       83.67      7.37 o 
   9   5   3      111.67      113.96      8.27 o 
  10   5   3       10.31        5.18      4.94 o 
  11   5   3       74.73       61.74      7.39 o 
  12   5   3       27.51       32.61      6.23 o 
  13   5   3       62.79       47.44      7.06 o 
  14   5   3       81.41       86.72      8.72 o 
  15   5   3       84.87       95.97     10.98 o 
  16   5   3       48.52       40.90      6.19 o 
  17   5   3        0.39       -6.13      4.08 o 
  18   5   3       31.01       21.90      5.77 o 
  19   5   3       35.68       13.39      8.04 o 
  20   5   3       11.11        3.92      7.97 o 
   1   6   3      275.49      293.70      7.01 o 
   2   6   3       80.11       75.04      5.89 o 
   3   6   3       35.72       39.89      5.03 o 
   4   6   3       48.27       49.25      5.46 o 
   5   6   3      334.49      328.47      8.92 o 
   6   6   3      240.52      213.48      7.55 o 
   7   6   3      117.57      102.72      7.26 o 
   8   6   3       15.42       11.18      5.02 o 
   9   6   3      137.47      151.83      9.56 o 
  10   6   3        7.93        4.99      6.50 o 
  11   6   3       17.23       14.97      5.69 o 
  12   6   3       15.97        7.79      5.45 o 
  13   6   3       15.89       21.59      6.25 o 
  14   6   3      118.18      118.83     16.26 o 
  15   6   3       12.82        9.92      5.16 o 
  16   6   3      114.88      114.18     11.30 o 
  17   6   3        5.14        0.40      4.39 o 
  18   6   3       52.04       44.06      9.39 o 
  19   6   3       10.81        3.98      4.86 o 
  20   6   3        2.17       -2.32      4.41 o 
   0   7   3       34.93       36.14      9.91 o 
   1   7   3      268.40      260.67      8.72 o 
   2   7   3       30.97       33.92      5.08 o 
   3   7   3      378.99      380.26     10.58 o 
   4   7   3      266.37      254.99      8.25 o 
   5   7   3      147.28      163.51      8.68 o 
   6   7   3      427.15      424.67     10.60 o 
   7   7   3      315.73      305.59      9.33 o 
   8   7   3       46.46       62.94      6.66 o 
   9   7   3       19.49       24.23      5.88 o 
  10   7   3      154.00      161.96      9.43 o 
  11   7   3       41.99       45.40      7.09 o 
  12   7   3       20.59       13.43      6.10 o 
  13   7   3        0.81        1.39      5.50 o 
  14   7   3       16.19       13.76      7.07 o 
  15   7   3        7.20       10.06      5.97 o 
  16   7   3       16.22       12.05      5.55 o 
  17   7   3        9.03        3.19      5.26 o 
  18   7   3        3.45       -6.19      4.43 o 
   1   8   3        7.37        3.74      5.74 o 
   2   8   3        6.48        3.67      4.79 o 
   3   8   3      161.96      189.48     12.24 o 
   4   8   3      130.05      135.95     10.24 o 
   5   8   3      147.59      150.88     10.10 o 
   6   8   3      250.21      238.00      8.69 o 
   7   8   3      159.51      166.76      9.16 o 
   8   8   3        7.31       10.68      4.78 o 
   9   8   3       35.98       29.76      5.72 o 
  10   8   3        3.73        6.73      4.78 o 
  11   8   3      108.42       96.47      8.97 o 
  12   8   3       33.04       26.11      5.92 o 
  13   8   3       14.26        7.44      5.26 o 
  14   8   3        8.08        5.85      5.37 o 
  15   8   3        0.70       -7.84      6.37 o 
  16   8   3        6.06       -1.17      5.38 o 
  17   8   3        3.58        0.10      6.34 o 
   0   9   3       20.36       20.52      9.92 o 
   1   9   3       34.16       29.49      8.61 o 
   2   9   3       25.40       18.26      6.87 o 
   3   9   3       38.49       36.68      7.56 o 
   4   9   3        5.93        3.71      4.89 o 
   5   9   3        6.68        5.73      4.65 o 
   6   9   3       30.82       28.55      5.71 o 
   7   9   3       20.74       16.04      5.20 o 
   8   9   3       13.73        4.12      4.92 o 
   9   9   3       18.48       23.97      5.84 o 
  10   9   3       60.96       68.27     14.56 o 
  11   9   3       46.96       37.59      6.48 o 
  12   9   3        6.30       -3.79      4.63 o 
  13   9   3        1.25       -3.45      4.99 o 
  14   9   3        3.38        6.13      5.49 o 
  15   9   3       10.48        8.21      6.66 o 
   1  10   3        6.70        7.30      6.26 o 
   2  10   3       45.59       35.28      7.76 o 
   3  10   3        8.68        3.20      6.13 o 
   4  10   3       12.42        6.33      6.29 o 
   5  10   3       71.06       54.28     11.17 o 
   6  10   3       10.22        3.57      5.07 o 
   7  10   3       45.19       42.34      8.15 o 
   8  10   3       34.72       23.69      5.97 o 
   9  10   3       16.35       14.27      5.45 o 
  10  10   3       16.18       17.17      5.70 o 
  11  10   3       10.88        8.23      5.55 o 
  12  10   3       19.45       17.26      5.89 o 
  13  10   3        4.76        8.67      6.19 o 
   0  11   3        9.01       -0.25      8.90 o 
   1  11   3       10.53        1.06      6.26 o 
   2  11   3       40.68       17.68      7.64 o 
   3  11   3       16.36       17.43      6.96 o 
   4  11   3       18.71       10.01      6.73 o 
   5  11   3       25.52       19.70      6.99 o 
   6  11   3        6.27        3.00      6.58 o 
   7  11   3       36.30       43.39     14.16 o 
   8  11   3        8.18        3.97      6.20 o 
   9  11   3       22.44       20.70      5.84 o 
  10  11   3       11.96        7.00      5.38 o 
   1  12   3        2.71       -6.46      6.45 o 
   2  12   3        7.34        1.02      6.46 o 
   3  12   3        5.37        1.01      6.75 o 
   4  12   3        0.32       -4.42      6.72 o 
   5  12   3       42.28       34.56     10.03 o 
   6  12   3        5.87        5.16      9.64 o 
   0   0   4      521.63      505.75     22.41 o 
   2   0   4      502.14      480.07     15.60 o 
   4   0   4      901.43      928.06     20.93 o 
   6   0   4       94.69      116.89      9.41 o 
   8   0   4       93.91      111.19     16.31 o 
  10   0   4      105.86      120.91     14.65 o 
  12   0   4      338.43      337.82     24.99 o 
  14   0   4      146.04      181.57     26.12 o 
  16   0   4      157.82      140.29     24.90 o 
  18   0   4        7.80        0.55     13.28 o 
  20   0   4        3.37        4.31     13.09 o 
   1   1   4      190.62      188.98      7.32 o 
   2   1   4       85.39      107.65      6.60 o 
   3   1   4      452.82      446.36      9.68 o 
   4   1   4       14.86       12.65      3.35 o 
   5   1   4       30.06       29.33      3.91 o 
   6   1   4       81.62       84.54      6.71 o 
   7   1   4       82.31       95.36      6.16 o 
   8   1   4       26.81       16.48      4.75 o 
   9   1   4       42.64       43.53      5.44 o 
  10   1   4      104.85       95.17     11.99 o 
  11   1   4       23.60       26.81      6.72 o 
  12   1   4       38.51       44.26      9.27 o 
  13   1   4      165.83      174.89     17.52 o 
  14   1   4        0.12      -10.84      7.66 o 
  15   1   4       30.97       38.95     11.45 o 
  16   1   4        8.57        8.14      9.25 o 
  17   1   4        8.74        4.63      9.19 o 
  18   1   4        5.92       -7.43      9.68 o 
  19   1   4        2.97       -7.59     13.97 o 
  20   1   4        5.38       -5.35      9.43 o 
   0   2   4      117.38      137.66     11.35 o 
   1   2   4       32.29       35.12      4.40 o 
   2   2   4       51.92       61.46      5.02 o 
   3   2   4       35.33       34.89      4.37 o 
   4   2   4      152.66      166.87      8.53 o 
   5   2   4       72.53       82.72      7.13 o 
   6   2   4       28.80       25.00      5.09 o 
   7   2   4       62.52       78.08      8.14 o 
   8   2   4      135.31      136.24      9.43 o 
   9   2   4       56.64       51.49      7.08 o 
  10   2   4      379.67      366.19     10.63 o 
  11   2   4       39.64       32.73      6.34 o 
  12   2   4       44.15       37.72      7.41 o 
  13   2   4      129.10      159.78     11.53 o 
  14   2   4       69.62       52.56     12.45 o 
  15   2   4       63.26       72.97     11.43 o 
  16   2   4       48.48       58.36     13.58 o 
  17   2   4        0.68       -7.42      9.68 o 
  18   2   4       10.97        7.06     10.50 o 
  19   2   4        1.31      -11.27      9.53 o 
  20   2   4        5.24        2.38      9.81 o 
   1   3   4      124.85      135.27      5.32 o 
   2   3   4      162.99      153.67      6.01 o 
   3   3   4       17.22       16.63      4.27 o 
   4   3   4       81.45       84.41      7.73 o 
   5   3   4      178.05      183.67      9.64 o 
   6   3   4       83.05       81.97      7.88 o 
   7   3   4       14.39       14.09      5.68 o 
   8   3   4      130.47      125.82      9.44 o 
   9   3   4      191.13      195.08     22.82 o 
  10   3   4      145.09      145.68     10.60 o 
  11   3   4       74.21       74.81      8.71 o 
  12   3   4        9.24       -7.13      4.75 o 
  13   3   4      114.14      110.23      9.26 o 
  14   3   4        0.38       -8.00      5.33 o 
  15   3   4        1.29       -0.52      7.60 o 
  16   3   4       10.95        0.50      7.24 o 
  17   3   4       21.35        5.04     11.00 o 
  18   3   4        6.63        6.97     10.68 o 
  19   3   4       22.82       21.21     29.46 o 
  20   3   4       13.13       20.36     12.46 o 
   0   4   4      618.54      594.12     15.79 o 
   1   4   4      189.91      189.03      8.39 o 
   2   4   4      265.36      260.13      8.81 o 
   3   4   4      194.40      174.87      7.89 o 
   4   4   4      122.41      133.25     13.24 o 
   5   4   4      171.83      176.88     13.14 o 
   6   4   4       85.11       92.65      8.76 o 
   7   4   4        2.55       -5.05      4.75 o 
   8   4   4       78.72       86.11      8.78 o 
   9   4   4      135.76      127.31      9.79 o 
  10   4   4      157.37      150.73     22.98 o 
  11   4   4       52.90       39.58      7.43 o 
  12   4   4        8.67        7.22      5.93 o 
  13   4   4       23.32       11.69      6.08 o 
  14   4   4        6.95       -2.55      5.34 o 
  15   4   4        8.87       -4.67      5.98 o 
  16   4   4        6.65       -8.67      5.94 o 
  17   4   4        2.08       -3.81      7.16 o 
  18   4   4       29.30       41.48     13.93 o 
  19   4   4       30.14       23.61     12.66 o 
   1   5   4      132.60      156.88     10.93 o 
   2   5   4      121.44      126.02      8.53 o 
   3   5   4       67.96       75.55      8.15 o 
   4   5   4      228.94      205.94      8.48 o 
   5   5   4       71.13       69.51      7.14 o 
   6   5   4      183.83      174.49     15.29 o 
   7   5   4       56.91       51.70      7.66 o 
   8   5   4        7.68        0.08      5.55 o 
   9   5   4       14.74       10.81      5.24 o 
  10   5   4        9.42        9.24      5.32 o 
  11   5   4        3.46       -1.62      4.69 o 
  12   5   4       14.18        5.35      5.72 o 
  13   5   4       17.56       23.08      6.41 o 
  14   5   4        2.99       -7.13      4.76 o 
  15   5   4       24.16       15.54      5.94 o 
  16   5   4        5.40        5.70      5.37 o 
  17   5   4       15.22        7.60      5.72 o 
  18   5   4       67.25       42.74     10.52 o 
   0   6   4      555.17      571.60     28.31 o 
   1   6   4      723.60      750.47     31.53 o 
   2   6   4      679.50      684.98     34.95 o 
   3   6   4      311.44      308.30     12.21 o 
   4   6   4       31.01       24.27      6.30 o 
   5   6   4       12.81        6.13      5.35 o 
   6   6   4      255.55      241.95      8.60 o 
   7   6   4       30.55       36.35      5.67 o 
   8   6   4       89.93       72.10      7.66 o 
   9   6   4       22.08       13.06      5.59 o 
  10   6   4        1.10        2.30      5.00 o 
  11   6   4       19.55        7.99      5.55 o 
  12   6   4       12.27        7.53      5.77 o 
  13   6   4        5.01       -2.99      6.60 o 
  14   6   4        3.43        4.81      5.89 o 
  15   6   4       10.77        6.58      5.38 o 
  16   6   4        7.01       15.91      5.96 o 
  17   6   4       11.89        9.88      5.53 o 
   1   7   4        3.84       -5.44      5.30 o 
   2   7   4       48.38       40.79      7.83 o 
   3   7   4        1.30       -3.58      5.87 o 
   4   7   4       35.47       25.20      5.96 o 
   5   7   4      113.32      108.85      7.93 o 
   6   7   4       87.69       74.44      7.00 o 
   7   7   4       20.98       13.22      5.04 o 
   8   7   4       20.05       14.88      5.36 o 
   9   7   4       23.05       12.04      5.16 o 
  10   7   4        3.06       -6.23      4.19 o 
  11   7   4       34.23       27.72      6.97 o 
  12   7   4       10.19       -1.44      5.55 o 
  13   7   4        1.56       -3.07      5.46 o 
  14   7   4        3.79       -3.68      6.65 o 
  15   7   4        3.12       -6.09      5.60 o 
  16   7   4        0.90       -1.90      5.23 o 
   0   8   4       41.96       34.21     13.39 o 
   1   8   4       77.82       60.76      8.66 o 
   2   8   4       21.16       17.09      6.71 o 
   3   8   4        0.08       -5.77      5.29 o 
   4   8   4       25.07       28.80      7.48 o 
   5   8   4        9.72        3.17      7.35 o 
   6   8   4      108.17       99.31     13.53 o 
   7   8   4       24.32       20.76      5.51 o 
   8   8   4       13.83       10.89      5.44 o 
   9   8   4       16.84        0.30      4.91 o 
  10   8   4       27.21       25.54      6.16 o 
  11   8   4       18.44       20.92      5.96 o 
  12   8   4       15.25       17.83      5.95 o 
  13   8   4        9.98        4.06      5.08 o 
  14   8   4       14.93       12.32      5.92 o 
   1   9   4        0.29       -0.06      5.72 o 
   2   9   4       19.55       15.39      7.47 o 
   3   9   4       10.22        8.18      6.30 o 
   4   9   4        3.08       -5.23      5.79 o 
   5   9   4        6.65       12.64      6.84 o 
   6   9   4       16.23       17.46      6.72 o 
   7   9   4       72.44       61.05     16.80 o 
   8   9   4       10.73       14.95      5.84 o 
   9   9   4       26.82       20.37      5.89 o 
  10   9   4        1.69        0.92      5.01 o 
  11   9   4       12.23        2.80      5.49 o 
  12   9   4       14.48        9.89      5.74 o 
   0  10   4        9.84        4.89      8.51 o 
   1  10   4       20.67       15.43      6.28 o 
   2  10   4        4.48       -3.98      5.93 o 
   3  10   4       18.65       10.87      6.18 o 
   4  10   4       24.71       14.76      7.20 o 
   5  10   4        8.66        2.66      6.32 o 
   6  10   4       26.66       23.78      7.31 o 
   7  10   4        3.21        6.49      6.56 o 
   8  10   4       12.64        2.54      6.32 o 
   9  10   4       15.48        1.95      6.48 o 
  10  10   4        5.68        5.31      5.98 o 
   1  11   4        0.56       -4.44      5.18 o 
   2  11   4       16.07       16.29      6.52 o 
   3  11   4        8.66        1.15      5.77 o 
   4  11   4        8.24        8.12      6.49 o 
   5  11   4       12.90        6.27      6.55 o 
   2   0   5        8.81        4.47      5.85 o 
   4   0   5        0.17       -2.65      5.01 o 
   6   0   5       42.33       49.26      8.45 o 
   8   0   5      175.24      182.54     18.47 o 
  10   0   5       72.07       84.63     13.82 o 
  12   0   5       33.37       48.60     12.52 o 
  14   0   5        5.28        2.66     14.24 o 
  16   0   5       41.18       25.13     18.66 o 
   0   1   5       46.70       43.60     13.28 o 
   1   1   5       68.64       61.87      6.86 o 
   2   1   5       17.92       10.02      5.39 o 
   3   1   5        2.01       -1.95      4.26 o 
   4   1   5       28.82       26.53      5.34 o 
   5   1   5        5.10        2.31      4.58 o 
   6   1   5      105.60      122.40      9.91 o 
   7   1   5        5.53        4.90      5.48 o 
   8   1   5       69.31       65.24      7.50 o 
   9   1   5       91.83       83.99      9.55 o 
  10   1   5       39.91       35.01      7.61 o 
  11   1   5       63.76       47.01      9.60 o 
  12   1   5        3.43        3.57      7.30 o 
  13   1   5        4.34       -1.28      7.35 o 
  14   1   5        8.38        3.85      7.77 o 
  15   1   5       10.63       -1.28      9.77 o 
  16   1   5        4.96        0.21     10.93 o 
  17   1   5       13.58        7.54     12.26 o 
   1   2   5        0.28       -4.98      3.99 o 
   2   2   5      143.71      147.49     11.54 o 
   3   2   5       41.91       51.81     10.25 o 
   4   2   5      129.06      156.07     12.74 o 
   5   2   5      102.51      108.31      8.38 o 
   6   2   5       57.30       56.37      7.96 o 
   7   2   5      139.73      136.94      9.31 o 
   8   2   5      207.49      245.08     16.68 o 
   9   2   5        0.86       -4.54     10.39 o 
  10   2   5       14.63       20.19      9.00 o 
  11   2   5        2.29        5.54      7.33 o 
  12   2   5       16.17       17.26      8.09 o 
  13   2   5       32.41       18.39     12.77 o 
  14   2   5        1.48       -7.86      6.99 o 
  15   2   5        2.89       -4.82      7.73 o 
  16   2   5        8.76        0.72     10.45 o 
  17   2   5        3.65       -2.38     10.64 o 
   0   3   5      427.42      417.53     14.55 o 
   1   3   5       32.18       35.46      6.01 o 
   2   3   5      217.76      227.01      8.09 o 
   3   3   5      169.17      180.91      9.47 o 
   4   3   5      106.89      113.15      9.80 o 
   5   3   5      215.65      205.99     10.51 o 
   6   3   5       17.37       23.36      6.57 o 
   7   3   5       11.34       11.39      5.92 o 
   8   3   5       14.51       14.56      7.02 o 
   9   3   5       25.14       19.70      6.85 o 
  10   3   5       28.30       33.23      9.35 o 
  11   3   5       11.29        8.51      6.61 o 
  12   3   5        8.11       -0.88      7.75 o 
  13   3   5        6.04        7.02      7.86 o 
  14   3   5        6.91        1.55      8.03 o 
  15   3   5        1.21       -3.93      7.71 o 
  16   3   5        7.83        3.19      8.66 o 
  17   3   5        5.51        2.58      9.22 o 
   1   4   5      203.67      241.67     13.62 o 
   2   4   5      187.17      204.11     12.79 o 
   3   4   5      205.22      220.45     12.42 o 
   4   4   5       60.51       64.41      8.43 o 
   5   4   5      202.73      235.25     14.26 o 
   6   4   5       49.07       49.71      8.99 o 
   7   4   5      105.24       89.15      9.24 o 
   8   4   5      117.80      118.52     15.20 o 
   9   4   5       14.69        3.18      5.67 o 
  10   4   5       15.87        2.10      7.18 o 
  11   4   5       14.00       20.59      8.92 o 
  12   4   5        5.84       -4.56     13.38 o 
  13   4   5        4.98       -8.05      6.26 o 
  14   4   5        2.39        0.45      8.77 o 
  15   4   5        3.95       -3.92      7.66 o 
  16   4   5        4.57       -3.74      8.08 o 
   0   5   5      135.16      131.31     15.35 o 
   1   5   5       36.12       32.50      7.61 o 
   2   5   5      198.20      230.22     19.61 o 
   3   5   5      177.37      185.26     21.60 o 
   4   5   5       88.96      104.02     10.64 o 
   5   5   5      297.84      315.91     12.88 o 
   6   5   5        8.17        1.39      5.73 o 
   7   5   5       25.45       23.73      8.47 o 
   8   5   5       33.16       29.06      8.03 o 
   9   5   5       13.89        4.19      6.15 o 
  10   5   5        8.52       -2.64      5.53 o 
  11   5   5        4.09        4.00      7.47 o 
  12   5   5       12.30       12.26      9.47 o 
  13   5   5        2.18       -7.65      7.17 o 
  14   5   5        2.72        0.53      7.40 o 
  15   5   5        1.71       -0.24      8.73 o 
   1   6   5        9.43        7.58      6.48 o 
   2   6   5       46.38       40.04      8.05 o 
   3   6   5       43.62       33.64      7.51 o 
   4   6   5        4.80       -4.88      5.99 o 
   5   6   5      127.64      110.46     22.29 o 
   6   6   5       55.97       59.88     10.13 o 
   7   6   5       42.81       33.55      7.47 o 
   8   6   5       20.18       13.11      5.90 o 
   9   6   5       57.90       51.67     12.00 o 
  10   6   5       21.99        8.43      7.16 o 
  11   6   5       21.49       12.20      6.88 o 
  12   6   5        8.66        6.06      8.76 o 
  13   6   5        3.80        7.19      7.31 o 
  14   6   5        6.60       -3.19      8.55 o 
   0   7   5        4.47       -1.06      8.75 o 
   1   7   5       10.66        3.07      6.48 o 
   2   7   5      102.04       88.43     22.48 o 
   3   7   5       30.05       15.79      7.21 o 
   4   7   5        1.66       -1.70      6.04 o 
   5   7   5        6.59        7.96      6.12 o 
   6   7   5        1.94        0.57      6.11 o 
   7   7   5        4.87       -0.75      5.69 o 
   8   7   5        0.45       -2.45      5.75 o 
   9   7   5        1.64       -1.26      5.71 o 
  10   7   5        4.30       -5.99      5.18 o 
  11   7   5       27.38       27.56     11.95 o 
  12   7   5        1.41       -4.01      7.00 o 
   1   8   5       22.98        8.54      6.63 o 
   2   8   5        0.31       -1.47      5.83 o 
   3   8   5       20.10       12.85      7.05 o 
   4   8   5        5.87        4.02      6.45 o 
   5   8   5       19.70       15.42      6.48 o 
   6   8   5        0.21       -5.40      5.58 o 
   7   8   5       10.19        0.74      6.53 o 
   8   8   5        6.71       -2.82      5.69 o 
   9   8   5        7.34        5.14      6.97 o 
  10   8   5        5.31       -3.14      6.42 o 
   0   9   5       39.62       37.00     36.15 o 
   1   9   5       96.79       92.76     31.09 o 
   2   9   5       15.31       10.67      8.61 o 
   3   9   5       51.21       35.32     12.39 o 
   4   9   5       12.42       11.59      6.59 o 
   5   9   5        3.67       -7.56      6.07 o 
   6   9   5        0.12       -6.27      6.17 o 
   7   9   5        1.37       -3.04      6.09 o 
   2   0   6       12.45       22.29      9.91 o 
   4   0   6       70.14       82.89     21.59 o 
   6   0   6        5.06       -4.66      8.46 o 
   8   0   6       69.66       80.55     14.63 o 
  10   0   6       97.31      125.62     17.19 o 
  12   0   6        2.47       -1.06      9.44 o 
   1   1   6        0.30       -1.75      6.85 o 
   2   1   6        1.10        1.87     10.60 o 
   3   1   6       16.64        0.73      6.56 o 
   4   1   6       33.77       41.73      8.00 o 
   5   1   6       85.47       84.03     15.96 o 
   6   1   6       15.96        1.81      7.29 o 
   7   1   6       51.16       59.09      9.82 o 
   8   1   6       48.32       65.29     11.94 o 
   9   1   6       58.44       44.51      8.51 o 
  10   1   6        2.75       -2.04      7.32 o 
  11   1   6        6.07        2.02      7.90 o 
  12   1   6        6.37       13.65      9.06 o 
  13   1   6        5.26        5.01      9.38 o 
   0   2   6       35.19       45.29     19.86 o 
   1   2   6        3.72        0.09      5.60 o 
   2   2   6       34.31       30.19      6.78 o 
   3   2   6        0.35       -7.03      4.69 o 
   4   2   6       57.07       50.19      8.23 o 
   5   2   6      165.17      184.44     28.21 o 
   6   2   6       77.31      107.46     16.15 o 
   7   2   6       42.20       56.37     10.98 o 
   8   2   6       85.74      127.59     22.68 o 
   9   2   6       22.50       21.77      9.42 o 
  10   2   6        0.32       -1.42      7.77 o 
  11   2   6        3.62        0.16      8.28 o 
  12   2   6       26.67       16.41      9.67 o 
  13   2   6        5.35        4.51      8.98 o 
   1   3   6       29.96       37.84      8.21 o 
   2   3   6        2.22        0.78      6.16 o 
   3   3   6       64.67       81.79      9.87 o 
   4   3   6       39.14       36.42      9.19 o 
   5   3   6       10.57        6.97      8.10 o 
   6   3   6       19.66       21.48      8.42 o 
   7   3   6       34.15       32.09     12.76 o 
   8   3   6       28.63       46.35     12.85 o 
   9   3   6       16.69       31.52     13.65 o 
  10   3   6       18.92       41.66     27.02 o 
  11   3   6       10.06       16.37      9.77 o 
  12   3   6        0.55        6.17      8.67 o 
   0   4   6       53.86       61.02     23.24 o 
   1   4   6       90.05       77.46     12.08 o 
   2   4   6      100.88      112.80     19.84 o 
   3   4   6       14.59       10.97      6.91 o 
   4   4   6       18.88       12.81      7.12 o 
   5   4   6       15.78       15.99      7.02 o 
   6   4   6       18.00       12.97      8.21 o 
   7   4   6       12.25        8.62      9.88 o 
   8   4   6       52.84       55.45     22.80 o 
   9   4   6       48.31       78.03     25.88 o 
  10   4   6       22.04       36.92     13.60 o 
  11   4   6       40.91       51.94     49.72 o 
   1   5   6        5.42        1.49      6.47 o 
   2   5   6        3.62        5.76      6.97 o 
   3   5   6       15.61        1.24      6.71 o 
   4   5   6        5.74       -3.34      6.84 o 
   5   5   6       26.30       11.60      6.85 o 
   6   5   6        0.40       -2.27      8.12 o 
   7   5   6        3.16        0.71      6.31 o 
   8   5   6       16.54       11.73      8.43 o 
   9   5   6       20.94        8.16      9.00 o 
  10   5   6       26.29       27.74     14.25 o 
   0   6   6       25.80       23.74     11.67 o 
   1   6   6       83.71       75.39     10.54 o 
   2   6   6        9.28        5.79      6.85 o 
   3   6   6        5.06       -5.20      6.16 o 
   4   6   6        6.72       -2.68      6.53 o 
   5   6   6        1.51        2.27      6.70 o 
   6   6   6        0.90       -2.51      6.41 o 
   7   6   6       16.39       21.73      7.47 o 
   1   7   6        4.61        2.27      6.67 o 
   2   7   6       65.16       65.53     16.19 o 
   3   7   6       16.95       13.29      7.64 o 
   4   7   6        2.70       -6.75     10.31 o 
   4   0   7       18.53       17.40     12.51 o 
   0   1   7       58.16      114.74     23.95 o 
   1   1   7       27.61       54.67     13.75 o 
   2   1   7       17.57       23.41     15.99 o 
   4   1   7        1.20       -3.07      8.34 o 
   1   2   7        5.36       29.09     11.73 o 
   2   2   7       19.89       47.17     12.73 o 
                                                 
